# Supplementary material for: Identification of the Maize LEA Gene Family and Its Relationship with Kernel Dehydration
Source: Plants (Basel). 2023 Oct 25;12(21):3674. doi: 10.3390/plants12213674 (PMC10647770; doi:10.3390/plants12213674)
Supplement: Supplementary file 1 [file plants-12-03674-s001.zip › Supplementary Table S1.xlsx]

## Sheet: Sheet1
KA105																			p-value																KB020
ID	21-1	21-2	21-3	28-1	28-2	28-3	35-1	35-2	35-3	42-1	42-2	42-3	49-1	49-2	49-3	56-1	56-2	56-3	21 vs 28	21 vs 35	21 vs 42	21 vs 49	21 vs 56	28 vs 35	28 vs 42	28 vs 49	28 vs 56	35 vs 42	35 vs 49	35 vs 56	42 vs 49	42 vs 56	49 vs 56		ID	21-1	21-2	21-3	28-1	28-2	28-3	35-1	35-2	35-3	42-1	42-2	42-3	49-1	49-2
ZmLEA1	380	1812	271	5212	4618	2270	17224	22923	4068	3280	15337	25610	33787	19258	11366	18007	108208	133388	0.00604627	0.000186724	8.94433e-05	3.26036e-07	0.00206843	0.0158856	0.0292526	0.00011499	0.041952	NS	NS	NS	NS	NS	NS		ZmLEA1	782	1644	1219	6568	2310	5165	15561	4909	2669	8732	13772	11874	18139	19460
ZmLEA2	1986	4640	1072	5754	7182	4760	13670	35362	4704	10288	21223	19408	34464	23008	23256	49046	170677	141530	NS	0.0262997	0.00140838	8.9203e-05	0.00893013	0.0249214	0.00504579	1.75686e-05	0.0300675	NS	NS	NS	NS	NS	NS		ZmLEA2	691	1220	829	6973	2401	4301	14463	4734	3108	2995	12123	12632	16543	38245
ZmLEA3	0	4	2	8	25	12	20	95	8	11	3	14	10	15	0	14	14	2	0.034297	0.0359006	NS	NS	NS	NS	NS	NS	0.0154428	NS	NS	0.0166444	NS	NS	NS		ZmLEA3	8	9	28	19	11	30	19	4	6	22	15	6	27	31
ZmLEA4	103	92	121	123	268	272	282	162	557	208	36	145	108	210	231	36	36	48	NS	NS	NS	NS	2.55918e-05	NS	NS	NS	6.89814e-06	NS	NS	0.000346937	NS	0.00326645	0.00129502		ZmLEA4	207	162	300	306	160	171	369	194	235	244	390	384	340	219
ZmLEA5	609	865	274	540	656	622	1116	312	1163	284	194	214	786	441	865	470	213	181	NS	NS	0.00244237	0.00781804	0.00127355	NS	0.0193762	NS	0.00656514	0.0283123	NS	0.00738824	NS	NS	0.0325203		ZmLEA5	739	681	660	303	356	280	627	364	428	266	245	262	481	193
ZmLEA6	111	115	104	160	242	204	89	565	32	161	389	494	416	510	439	887	893	1239	NS	NS	NS	NS	NS	NS	NS	NS	NS	NS	NS	NS	NS	NS	NS		ZmLEA6	24	19	16	100	47	45	150	99	90	197	177	287	217	258
ZmLEA7	11069	23326	7269	23971	41067	24029	6769	122740	2948	29564	54091	70303	84886	72251	47169	88252	173318	184650	NS	NS	NS	NS	NS	NS	NS	NS	NS	NS	NS	NS	NS	0.0338385	0.0040029		ZmLEA7	3268	5137	3731	6059	4147	5164	6896	3944	3717	34141	7151	6757	6347	10954
ZmLEA8	1228	1668	703	995	3456	2014	433	6339	244	1577	2023	3517	3677	3525	2119	4117	5115	5883	NS	NS	NS	NS	NS	NS	NS	NS	NS	NS	NS	NS	NS	NS	NS		ZmLEA8	183	191	195	362	242	303	349	189	222	1111	485	513	336	670
ZmLEA9	9631	9228	14846	8081	14729	9222	6290	18782	9119	7637	7186	12292	12452	11963	9034	9104	8992	7818	0.0151301	NS	0.000306994	3.99284e-06	3.12579e-05	NS	NS	0.0202929	0.000423633	NS	NS	0.00167445	NS	0.00943931	0.00960358		ZmLEA9	5831	5630	5832	3873	3344	4488	3307	2407	2599	4998	2613	2931	2447	4510
ZmLEA10	158	179	181	114	200	246	181	260	246	162	58	95	57	125	112	62	8	19	NS	NS	0.0418335	0.00115455	0.000160354	NS	NS	0.0105779	0.00049997	NS	NS	0.00343216	NS	0.0115878	0.0367049		ZmLEA10	344	260	278	468	337	214	474	343	284	96	253	294	339	203
ZmLEA11	4	65	11	21	39	49	0	39	22	8	106	23	505	59	41	104	568	815	NS	NS	NS	NS	NS	NS	NS	NS	NS	NS	NS	NS	NS	NS	NS		ZmLEA11	8	17	10	15	12	9	62	3	6	12	14	8	18	27
ZmLEA12	7701	11999	8715	5505	11423	9646	7484	32665	3641	6595	17717	17866	24112	15938	17165	36064	110869	99973	0.0261867	NS	0.00540031	0.0174431	NS	NS	NS	NS	NS	NS	NS	NS	NS	NS	NS		ZmLEA12	3280	5304	3072	7483	3694	4162	7771	3265	2984	5386	8130	10549	10271	21150
ZmLEA13	616	210	699	501	976	1245	169	426	366	510	146	212	315	251	303	429	31	29	NS	NS	0.0386764	2.38075e-05	0.00392104	NS	0.0323219	4.85925e-08	0.00370201	NS	NS	NS	NS	NS	NS		ZmLEA13	1311	1511	1448	858	1059	807	1019	515	1336	244	287	343	405	135
ZmLEA14	0	0	0	0	6	2	0	0	0	0	2	4	3	2	2	7	0	0	NS	NS	NS	NS	NS	NS	NS	NS	NS	NS	NS	NS	NS	NS	NS		ZmLEA14	0	0	0	0	0	2	0	0	0	0	0	0	0	0
ZmLEA15	2785	7073	4702	5986	2219	1108	2881	6129	2860	1883	6481	2390	18564	9195	7855	8896	31360	55075	0.0172462	NS	NS	NS	NS	NS	NS	NS	NS	NS	NS	NS	0.0020249	NS	NS		ZmLEA15	1350	1795	1059	1591	1116	1151	1919	1014	1354	3097	2575	2017	2888	1322
ZmLEA16	0	10	0	8	1	10	0	0	2	0	0	2	0	12	6	0	6	0	NS	NS	NS	NS	NS	NS	0.00755537	NS	0.00378314	NS	NS	NS	NS	NS	NS		ZmLEA16	0	5	0	0	0	0	3	3	0	2	1	6	0	4
ZmLEA17	399	278	73	339	540	413	275	151	114	397	353	308	106	324	427	305	61	38	NS	NS	NS	NS	0.00840068	NS	NS	0.0493992	0.00566561	NS	NS	NS	NS	0.0417384	NS		ZmLEA17	48	62	118	32	74	55	157	86	91	166	160	137	143	61
ZmLEA18	0	20	0	2	5	0	1	0	2	6	10	6	41	26	111	9	65	208	NS	NS	NS	NS	NS	NS	NS	0.000171964	NS	NS	0.00307303	NS	0.00858539	NS	NS		ZmLEA18	6	8	0	3	0	2	29	2	2	10	0	4	8	7
ZmLEA19	4002	1817	5749	2086	1938	1544	2484	294	3765	1030	841	557	1977	1140	1249	736	74	49	0.000829607	NS	1.18145e-05	7.07865e-08	2.73556e-05	NS	0.0257048	0.000141598	0.00126882	0.0366346	0.0310576	0.00199179	NS	0.0379877	0.00740115		ZmLEA19	2180	994	2388	1174	1619	1300	1118	1191	1278	870	626	936	1111	1356
ZmLEA20	1446	3158	1497	3767	4764	3149	7873	11940	2338	3582	6927	15327	8872	7180	5144	11725	16955	17832	NS	NS	NS	NS	NS	NS	NS	NS	NS	NS	NS	NS	NS	NS	NS		ZmLEA20	1763	3047	2075	4779	2734	4742	6658	3594	2704	4630	8431	9649	10534	20408
ZmLEA21	392	987	449	749	1666	919	2688	3548	1063	1296	2327	7259	4913	2315	1492	3909	9422	10078	NS	NS	NS	NS	NS	NS	NS	NS	NS	NS	NS	NS	NS	NS	NS		ZmLEA21	273	551	341	2122	1021	1801	3217	1388	910	2014	4124	3892	4332	7806
ZmLEA22	0	0	0	2	0	0	106	2	103	0	0	0	0	0	0	0	0	0	NS	5.6433e-05	NS	NS	NS	0.000427079	NS	NS	NS	2.16505e-05	1.97258e-05	2.3139e-05	NS	NS	NS		ZmLEA22	193	205	160	139	183	167	137	254	193	106	186	234	161	62
ZmLEA23	350	200	377	279	372	309	210	266	278	218	157	156	248	287	337	300	312	310	NS	NS	0.0106377	0.00446293	0.00213095	NS	NS	NS	0.00893685	NS	NS	NS	NS	NS	NS		ZmLEA23	203	143	197	233	129	172	307	198	186	130	192	184	159	145
ZmLEA24	1855	3130	6872	2302	4882	3149	1006	840	3219	1404	747	2307	2469	1191	2762	1470	1072	1077	NS	NS	0.000322487	4.83957e-05	1.65092e-05	NS	0.00974831	0.000892909	9.6336e-05	NS	NS	0.0103178	NS	0.0415883	0.0232557		ZmLEA24	3982	3823	4599	2544	1794	1528	4031	2042	2360	2585	1861	2547	3023	545
ZmLEA25	480	710	344	702	1375	892	478	1560	634	748	1050	1100	1800	1399	1360	1895	3963	3664	NS	NS	NS	NS	NS	NS	NS	NS	NS	NS	NS	NS	NS	NS	NS		ZmLEA25	2004	1902	1853	1071	780	746	1215	663	1279	881	810	1019	915	1177
ZmLEA26	0	0	5	0	2	10	6	24	4	2	0	2	6	0	0	5	0	0	NS	NS	NS	NS	NS	NS	NS	NS	NS	NS	0.021657	0.0245967	NS	NS	NS		ZmLEA26	0	16	9	7	2	2	0	6	2	2	10	7	5	8
ZmLEA27	0	1	2	4	1	0	1806	1	735	1	2	4	3	0	0	2	6	6	NS	3.26811e-05	NS	NS	NS	4.48622e-05	NS	NS	NS	1.39911e-05	5.42609e-06	1.5594e-05	NS	NS	NS		ZmLEA27	916	1504	1054	1527	996	1358	1807	1078	1052	0	1946	1863	1469	2981
ZmLEA28	83	115	52	59	103	111	66	60	69	34	86	92	191	80	341	130	135	316	NS	NS	0.0133276	NS	0.0132799	NS	NS	NS	NS	NS	NS	NS	NS	NS	NS		ZmLEA28	33	51	36	45	21	18	69	39	58	119	70	106	91	52
ZmLEA29	2447	6440	3346	9262	12408	7326	16039	26750	4793	11669	29480	25425	44741	21341	16528	37576	144058	117300	NS	NS	0.00552478	0.00536624	NS	NS	0.0422717	0.0421401	NS	NS	NS	NS	NS	NS	NS		ZmLEA29	1361	3041	2238	13978	5956	8404	17504	9028	9307	11182	14237	17497	16370	47562
ZmLEA30	611	596	468	509	915	604	698	649	704	482	249	400	362	268	214	575	0	0	NS	NS	0.0190631	1.39364e-07	0.0324118	NS	NS	1.01076e-05	NS	NS	0.0159002	NS	NS	NS	NS		ZmLEA30	1166	929	1116	604	834	687	585	499	569	180	320	428	437	535
ZmLEA31	0	0	0	0	0	0	0	0	0	0	0	0	0	0	0	0	0	0	NS	NS	NS	NS	NS	NS	NS	NS	NS	NS	NS	NS	NS	NS	NS		ZmLEA31	0	0	0	0	0	1	0	0	0	23	2	0	2	0
ZmLEA32	3018	2606	7090	1771	3896	3370	1972	777	2616	1347	2460	1858	2680	2377	3738	2332	704	500	0.0166207	NS	6.38978e-05	0.000245271	0.000141297	NS	0.0195801	NS	0.00237441	NS	NS	0.0143537	NS	0.049856	0.0279839		ZmLEA32	2315	2052	2563	1652	1841	1492	3694	1631	2203	2262	1746	2138	2967	1788
ZmLEA33	0	0	0	0	0	0	0	0	0	0	0	0	0	0	0	0	0	0	NS	NS	NS	NS	NS	NS	NS	NS	NS	NS	NS	NS	NS	NS	NS		ZmLEA33	4	0	8	10	2	4	0	0	8	0	0	0	0	0
ZmLEA34	140	115	66	473	296	290	634	196	763	492	948	232	683	1242	1246	425	38	25	NS	NS	NS	0.00889821	NS	NS	NS	NS	0.0362192	NS	NS	0.0252563	NS	0.0417044	0.00377295		ZmLEA34	521	606	563	751	792	579	1138	1451	2260	233	1428	1761	1572	1813
ZmLEA35	7099	15050	6873	24251	43551	24047	25818	84976	5068	29385	91300	77392	109518	83406	82090	190788	711406	618001	0.0194808	NS	0.000287364	6.66748e-06	0.0169704	NS	NS	0.000232683	3.63345e-06	NS	0.0164585	0.000426683	NS	0.00166281	0.0216651		ZmLEA35	663	2062	1382	18428	7180	9333	25113	12223	12703	22445	29483	34525	34963	65209
ZmLEA36	1	0	0	0	0	2	0	0	0	0	0	0	0	0	0	0	0	0	NS	NS	NS	NS	NS	NS	NS	NS	NS	NS	NS	NS	NS	NS	NS		ZmLEA36	0	0	0	0	0	0	0	0	0	0	0	0	0	0
ZmLEA37	580	3449	122	7745	3806	1442	11406	11689	3478	2951	20989	11100	10471	7242	5219	18286	28330	40923	NS	0.0410782	0.0324568	NS	NS	NS	NS	NS	NS	NS	NS	NS	NS	NS	NS		ZmLEA37	1856	5249	4327	9295	3844	7385	12825	4169	1523	6001	14741	12774	14257	20161
ZmLEA38	26585	80331	22476	110685	131080	69197	114026	239365	36877	49499	218468	146960	198684	99622	92866	285711	590622	687284	NS	NS	NS	NS	NS	NS	NS	0.00574213	NS	NS	NS	NS	NS	NS	NS		ZmLEA38	15755	43213	33719	90380	51435	100945	123261	69560	29801	79678	151288	131984	153863	216473
ZmLEA39	9	8	6	19	25	14	1	29	11	8	26	7	82	21	18	13	18	8	NS	NS	NS	NS	0.0219914	NS	NS	NS	0.000619197	NS	NS	NS	NS	NS	0.026253		ZmLEA39	2	6	4	41	20	9	17	10	20	12	11	18	16	28
ZmLEA40	1805	1918	1870	1833	2656	1571	1548	3360	1756	1315	1549	2124	2041	1877	1421	1720	1533	1544	NS	NS	0.0111221	0.000194504	2.1171e-05	NS	NS	0.00291126	0.000719723	NS	NS	0.00593515	NS	0.0405005	NS		ZmLEA40	3244	3025	3058	1666	1438	2161	1562	1213	1104	1085	1686	1622	1151	2100
ZmLEA41	9320	5202	8484	7970	8221	13097	6650	4514	8758	6790	5902	6384	3286	5796	8480	5639	23	6	NS	NS	0.00423492	0.00016228	0.0116998	NS	NS	0.00299591	0.01915	NS	NS	0.034975	NS	NS	NS		ZmLEA41	15195	9363	11660	8721	12908	10900	8695	10575	9489	7341	11035	13987	12167	8357
ZmLEA42	7	16	7	14	12	16	7	2	10	2	0	17	16	16	29	8	4	0	NS	NS	NS	NS	0.00418811	NS	NS	NS	0.00312171	NS	NS	NS	NS	NS	0.0146423		ZmLEA42	26	19	21	10	3	8	17	17	20	0	8	18	25	18
ZmLEA43	625	923	540	1606	1298	1175	2094	5175	439	1938	4699	2425	5886	3604	4032	7584	29496	30047	NS	NS	NS	0.0390801	NS	NS	NS	0.0411614	NS	NS	NS	NS	NS	NS	NS		ZmLEA43	33	27	10	194	35	106	568	116	151	770	287	245	780	1204
ZmLEA44	3751	5073	4970	4436	7150	5757	3632	11189	2224	5091	7619	9632	10883	8849	8558	11594	23681	26576	NS	NS	NS	NS	NS	NS	NS	NS	NS	NS	NS	NS	NS	NS	NS		ZmLEA44	3024	3731	3411	4001	3776	3201	4991	3190	3713	3239	3912	3980	3130	4600
ZmLEA45	1043	528	1045	956	848	776	838	729	1258	504	619	602	740	635	675	662	276	213	NS	NS	0.00392246	6.58007e-05	0.00012902	NS	NS	0.00173024	0.00502057	NS	NS	0.0106246	NS	NS	NS		ZmLEA45	750	418	691	295	493	599	544	513	541	536	507	441	475	453
ZmLEA46	49	25	23	17	14	34	10	12	14	9	9	13	4	10	36	7	2	0	0.0488791	NS	0.000611172	0.0147258	2.36115e-05	NS	0.0477327	NS	8.95742e-05	NS	NS	0.0192163	NS	0.0200409	0.0277357		ZmLEA46	53	33	72	57	52	46	29	44	56	15	47	50	25	61
ZmLEA47	28	31	30	13	28	7	14	17	23	6	27	10	27	28	32	17	34	46	0.00484195	NS	0.00136666	0.0322098	0.000619715	NS	NS	NS	NS	NS	NS	NS	NS	NS	NS		ZmLEA47	27	10	13	26	18	26	10	22	27	17	6	11	59	50
ZmLEA48	3408	7108	2278	5483	8820	5237	7944	18465	3274	6024	12724	12310	18592	14736	11074	23331	57278	58933	NS	NS	NS	NS	NS	NS	NS	NS	NS	NS	NS	NS	NS	NS	NS		ZmLEA48	3313	4101	3763	6360	2919	5008	7599	3702	3402	6268	8119	8390	8684	18655
ZmLEA49	801	565	773	542	828	671	482	592	774	505	411	501	624	593	877	565	642	522	0.0325035	NS	0.00632483	0.00034768	0.000244834	NS	NS	NS	0.00930663	NS	NS	0.0333329	NS	NS	NS		ZmLEA49	1039	963	1061	1001	647	842	989	543	731	547	890	931	1110	919
ZmLEA50	1523	1362	1407	1613	1106	993	929	973	1572	858	712	1663	1184	509	824	340	426	275	0.0295044	NS	0.00543512	3.81337e-07	1.75348e-07	NS	NS	0.000241406	0.000210782	NS	NS	0.00191611	NS	0.00121236	0.00238498		ZmLEA50	838	591	675	690	591	396	908	2295	2730	1192	1670	1750	2178	280
ZmLEA51	0	6	0	1	2	10	15	18	32	10	2	8	14	8	0	10	0	0	NS	0.0345246	NS	NS	NS	NS	NS	NS	NS	NS	0.0362717	0.00759628	NS	NS	NS		ZmLEA51	55	80	62	39	39	31	52	27	54	0	15	11	11	12
ZmLEA52	1646	1324	1230	868	2380	1708	846	2005	1019	1271	2335	1753	2160	3071	3255	4132	4724	4217	NS	NS	NS	NS	0.019141	NS	NS	NS	NS	NS	NS	NS	NS	NS	NS		ZmLEA52	1180	1194	1167	1473	986	808	2280	874	1394	1100	1097	1282	1299	1334
[truncated: 19 more columns]
