# Supplementary material for: Identification of the Maize LEA Gene Family and Its Relationship with Kernel Dehydration
Source: Plants (Basel). 2023 Oct 25;12(21):3674. doi: 10.3390/plants12213674 (PMC10647770; doi:10.3390/plants12213674)
Supplement: Supplementary file 1 [file plants-12-03674-s001.zip › Supplementary Table S2.xlsx]

## Sheet: Sheet1
	KA105															P-value
ID	28-1	28-2	28-3	35-1	35-2	35-3	42-1	42-2	42-3	49-1	49-2	49-3	56-1	56-2	56-3	28 vs 35	28 vs 42	28 vs 49	28 vs 56	35 vs 42	35 vs 49	35 vs 56	42 vs 49	42 vs 56	49 vs 56
ZmLEA1	867254	1.0172e+06	329668	440183	268608	421176	448801	707147	629995	1136250	563886	589205	1.04588e+06	1.74327e+06	1.09706e+06	NS	0.0311897	0.0155313	1.21943e-05	NS	NS	0.00841258	8.64488e-06	2.20268e-13	0.195841
ZmLEA7	11538697	13622478	6803696	4274505	3517311	18720014	17221100	27444870	16634132	6868803	7.97033e+06	4.41548e+06	8258103	7639472	7.03694e+06	NS	NS	NS	NS	NS	NS	NS	0.00219951	9.97716e-06	NS
ZmLEA8	240916	252801	154868	186046	96897.3	289944	238061	262763	236165	170183	217016	121297	162225	134524	160858	NS	NS	NS	NS	NS	NS	NS	NS	NS	NS
ZmLEA12	3.89714e+06	2557933	1.5615e+06	896165	767282	3235034	2.04596e+06	6.45665e+06	2069039	1877609	1.63659e+06	1.23115e+06	1.70048e+06	3194925	1.94029e+06	NS	NS	NS	NS	NS	NS	NS	NS	NS	NS
ZmLEA20	0	0	0	59833.2	0	0	0	0	0	226994	687779	0	0	80332.9	0	0.00394102	NS	9.06167e-07	0.00441076	0.00336799	NS	NS	5.09641e-07	0.0023733	NS
ZmLEA21	2.12533e+06	1.4315e+06	1.00821e+06	308556	117425	1.59452e+06	887106	1.9482e+06	923022	330928	431326	227357	515999	396353	485537	0.0144026	0.000208027	7.71196e-10	4.70111e-06	NS	NS	NS	0.0027469	0.040074	NS
ZmLEA24	104122	36033.2	118041	100926	18365.3	36410.8	87753.7	77996	77413.8	33367.4	47169.2	34775.5	25727.2	15584.1	23132.8	NS	NS	NS	NS	NS	NS	NS	NS	NS	NS
ZmLEA29	1.40615e+06	782402	491808	579307	322074	907637	1.22963e+06	3.64949e+06	1.32178e+06	1.65753e+06	1.05067e+06	943286	1.06406e+06	2.10341e+06	1.28393e+06	NS	0.0340346	2.55662e-06	3.60509e-05	NS	0.0326944	0.0319589	NS	NS	NS
ZmLEA32	221827	150653	202877	52337	27557.7	101505	69968.5	53341.1	69933.8	50666	82208.9	35443.5	49155.9	12395.6	34867.7	NS	3.16003e-05	NS	0.000264432	NS	NS	NS	NS	NS	NS
ZmLEA37	401577	182417	115468	585486	451710	520828	458428	1.09631e+06	438447	883882	443507	934344	958543	1.45776e+06	1272400	5.57686e-05	0.00324705	7.34989e-08	8.68127e-16	0.0134316	NS	NS	9.67187e-05	5.76478e-14	NS
ZmLEA41	7602988	5901270	4.80678e+06	1.94066e+06	554911	5981848	3.3943e+06	3.15784e+06	3.61331e+06	501906	1.3294e+06	549247	1.0891e+06	536953	751238	0.0086156	1.17981e-05	4.4059e-10	4.42013e-14	NS	0.00267439	0.000236847	0.0146701	0.00120073	NS
ZmLEA43	938196	476171	283804	495007	243518	1.1541e+06	870101	2.3961e+06	791942	869129	693080	519032	863924	1.7521e+06	921058	0.0357177	0.0361537	0.0040544	1.60171e-05	NS	NS	NS	NS	0.0291563	NS
ZmLEA44	485136	469874	495180	403021	282688	1.34363e+06	679815	1.68141e+06	744353	615455	524536	465237	378493	654415	451859	0.0257997	NS	0.0313007	NS	NS	NS	NS	NS	NS	NS
ZmLEA48	1.95785e+06	1.1051e+06	978698	1.30295e+06	1.24904e+06	1.69266e+06	2.30779e+06	4.2659e+06	2.37168e+06	3.19626e+06	1.91003e+06	1.98388e+06	2644170	4.09671e+06	2.84321e+06	0.0263957	0.0148272	2.05561e-07	7.81678e-09	NS	NS	NS	1.58828e-05	1.65688e-07	NS
ZmLEA52	178752	181614	182663	109279	113140	164938	170542	295014	174295	163861	236658	119454	181220	232425	181219	NS	NS	NS	NS	NS	NS	NS	NS	3.36738e-05	NS
